# Supplementary material for: Quantifying the Aerodynamic Power Required for Flight and Testing for Adaptive Wind Drift in Passion-Vine Butterflies Heliconius sara (Lepidoptera: Nymphalidae)
Source: Insects. 2023 Jan 21;14(2):112. doi: 10.3390/insects14020112 (PMC9959374; doi:10.3390/insects14020112)
Supplement: Supplementary file 1 [file insects-14-00112-s001.zip]

Archive with 3 entries (3 files):
- TableS1.xls
- TableS2.xls
- VideoS1.mpg
