# Supplementary material for: Quantifying the Aerodynamic Power Required for Flight and Testing for Adaptive Wind Drift in Passion-Vine Butterflies Heliconius sara (Lepidoptera: Nymphalidae)
Source: Insects. 2023 Jan 21;14(2):112. doi: 10.3390/insects14020112 (PMC9959374; doi:10.3390/insects14020112)
Supplement: Supplementary file 1 [file insects-14-00112-s001.zip › TableS1.xls]

## Sheet: wingChords
gen	spec	sex	id	date	bodymass(mg)	J=advanceRatio	freq	strokeAngle(°)	amplitude(°)	max phi (rad)	min phi (rad)	mean phi	Ut (m/s)	w (m/s)	t_down	A.z_d	B.z_d	A.x_u	B.z_u	sigma.d(mW	sigma.u(mW	Pind(mW)	ReNo	C.D_pro.u (4.8/Re^0.5)	Ppro when C_Dpro,d=CLd/1.73,C_Dpro,u=4.8/Re^.5)	modPind (unsteady-inactive)	Cdpro,d inactive upstroke	CLd when wt support on downstroke, C_Lu=0;C_D,pro,d=CLd/1.73;C_Dpro,u=4.8/Re^.5	L(mm)	Dthorax(mm)	D_cap	Dbody(mm)	V(m/s)	C.D_body(dragonfly=0)	P_par(mW)	PaeroUnsteady(mW)when C_Dpro,u=4.8/Re^.5	V(m/s)	PaeroUnsteady(W/kg) inactive	tmass(mg)	MR(10%eff.)in O2/ghr where g=body mass
Heliconius	sara	m	0	1988-06-17	82	0.542	11.3	51	87.9	1.113	-0.428	21	1.107	0.413	25	0.627	-0.022	-0.546	-0.567	0.661	0.565	0.332	1123	0.143236	0.687716	0.808558	1.9584	3.38804	18.2	2.87	0.125	2.275	0.6	0.2	0.00110005	1.49737	0.6	18.2607	29.5	32.8692
Heliconius	sara	f	0	1988-06-17	117.4	0.381	12.6	53.3	107	1.256	-0.621	14.5	1.653	0.394	30	0.668	0.059	-1.078	-1.027	1.184	2.539	0.453	1593	0.120263	1.14507	1.00181	1.43994	2.49109	18.37	3.35	0.148	2.71876	0.63	0.2	0.00153606	2.14842	0.63	18.3	39.3	32.94
Heliconius	sara	m	3	1988-01-04	89.3	0.565	13.5	49.7	80	1.012	-0.384	16.9	1.275	0.391	26	0.976	0.017	-0.74	-0.767	1.237	0.936	0.343	1525	0.122915	0.813355	0.689457	1.17861	2.039	21.13				0.72	0.2			0.72		24.7
Heliconius	sara	m	1	1988-06-08	68.8	0.561	12	66.5	89	1.057	-0.49	19	1.284	0.276	24	0.92	0.331	-0.794	-0.783	1.062	0.795	0.187	1382	0.129118	0.634794	0.329984	1.14057	1.97318	20.67	3.21	0.095	1.96365	0.72	0.2	0.0018634	0.966641	0.72	14.05	33.9	25.29
Heliconius	sara	f	released	2004-06-16	101.1	0.845	10.5	78.3	91.7	0.861	-0.74	7	1.16	0.297	25	0.781	0.21	-0.732	-0.701	1.239	1.489	0.295	1435	0.126711	0.923241	0.490609	1.33802	2.31478	20.93	3.2	0.113	2.36509	0.98	0.2	0.0057306	1.41958	0.98	14.0413	36.8	25.2744
Heliconius	sara	m	7.2	2003-06-26	94.4	1.641	11.5	100.6	82.9	1.082	-0.365	14.1	1.097	0.19	25	2.296	0.529	-1.173	-0.871	4.711	6.749	0.176	2330	0.0994405	1.42753	0.206162	0.46358	0.801994	20.56	2.9	0.112	2.30272	1.8	0.2	0.0339615	1.66765	1.8	17.6658	38.9	31.7984
Heliconius	sara	m	10	2003-06-26	117.6	2.36	11.3	97.3	112.4	0.964	-0.997	-0.9	1.525	0.081	25	6.444	1.688	-1.934	-1.226	35.846	41.32	0.093	4748	0.0696604	4.35102	0.0869431	0.162464	0.281062	22.25	3.22	0.111	2.46975	3.6	0.2	0.315352	4.75332	3.6	40.4194	45.7	72.7548
Heliconius	sara	f	3	2003-06-23	154.1	2.978	12.2	80.2	95.4	0.774	-0.891	-3.4	1.444	0.098	25	8.704	0.687	-1.606	-1.894	70.571	62.958	0.148	5709	0.0635274	6.75157	0.163929	0.134667	0.232974	20.1	3.52	0.148	2.9748	4.3	0.2	0.584742	7.50024	4.3	48.6713	51.2	87.6083
