# Supplementary material for: Quantifying the Aerodynamic Power Required for Flight and Testing for Adaptive Wind Drift in Passion-Vine Butterflies Heliconius sara (Lepidoptera: Nymphalidae)
Source: Insects. 2023 Jan 21;14(2):112. doi: 10.3390/insects14020112 (PMC9959374; doi:10.3390/insects14020112)
Supplement: Supplementary file 1 [file insects-14-00112-s001.zip › TableS2.xls]

## Sheet: saraDrift.xls
date	time	Location	Gen	sp	sex	airspeed (m/s)	track (°)	rad-to	wind speed (m/s)	wind direction (°)	wind direction-to°	relative wind	rel. wind dir (radians)	d (absolute)	wind cont. to ground speed	drift (°)	heading (°)	airspeedCont.toGround	groundspeed (Calc)	groundspeed (measured)	temperature (°C)	thoracic temperature (°C)
24/06/03	1904-01-01 09:25:00	2	Heliconius	sara	f	4.2	33	0.575959	2.4	60	240	-207	2.67035	1.08958	-2.13842	15.0358	48.0358	4.05621	1.91779	2.08	31
26/06/03	1904-01-01 09:40:00	1	Heliconius	sara	f	2.5	48	0.837758	2	228	48	0	0	0	2	0	48	2.5	4.5		30
24/06/03	1904-01-01 09:17:00	1	Heliconius	sara	f	4.1	58	1.01229	3.2	117	297	-239	2.11185	2.74294	-1.64812	41.9906	99.9906	3.04734	1.39922	2.78	31
1995-06-15	917		Heliconius	sara	F	3.1	61	1.06465	1.3	152	332	-271	1.55334	1.2998	0.0226881	24.7898	85.7898	2.81434	2.83703		29
1994-08-12	1145		Heliconius	sara	f	3.2	131	2.28638	2.1	324	144	-13	6.05629	-0.472397	2.04618	-8.48927	122.511	3.16494	5.21112		30.1	35.4
1992-06-06	1100		Heliconius	sara	f	2.76	180	3.14159	0.57	280	100	80	1.39626	0.56134	0.0989795	11.7349	191.735	2.70231	2.80129	2.8
1992-06-05	1155		Heliconius	sara	f	2.48	210	3.66519	1.43	335	155	55	0.959931	1.17139	0.820214	28.1859	238.186	2.18592	3.00614	3
1993-06-03	910		Heliconius	sara	f	3	230	4.01426	1.8	320	140	90	1.5708	1.8	1.10263e-16	36.8699	266.87	2.4	2.4	2.4	29.6	33.2
23/06/03	1904-01-01 12:00:00	3	Heliconius	sara	f	4.3	234	4.08407	0.4	105	285	-51	5.39307	-0.310858	0.251728	-4.14568	229.854	4.28875	4.54048	3.89	31
20/06/03	1904-01-01 09:23:00	1	Heliconius	sara	f	2.3	250	4.36332	1.6	170	350	-100	4.53786	-1.57569	-0.277837	-43.2422	206.758	1.67547	1.39763	2.75	30.5
2003-12-08	1904-01-01 10:59:00	14	Heliconius	sara	f	2.076	258	4.50295	0.6388	282	102	156	2.72271	0.259823	-0.583573	7.18975	265.19	2.05968	1.4761	2.08	31
1990-08-06	1040	*	Heliconius	sara	f	2.66	247	4.31096	1.27	0	180	67	1.16937	1.16904	0.496229	26.0713	273.071	2.38934	2.88557		31	36.1
2003-12-08	1904-01-01 11:33:00	22	Heliconius	sara	m	2.96	196	3.42085	2.0761	298	118	78	1.36136	2.03073	0.431645	43.3189	239.319	2.15354	2.58518	2.58	32
1992-06-07	1020		Heliconius	sara	m	3.09	230	4.01426	0.57	220	40	190	3.31613	-0.0989795	-0.56134	-1.83562	228.164	3.08841	2.52707	2.5
23/06/03	1904-01-01 11:35:00	2	Heliconius	sara	m	4	238	4.15388	1.7	110	290	-52	5.37561	-1.33962	1.04662	-19.5667	218.433	3.76901	4.81563	3.33	30
2004-06-10	1904-01-01 10:40:00		Heliconius	sara	m	3.3269	260	4.53786	1.1742	110	290	-30	5.75959	-0.5871	1.01689	-10.1642	249.836	3.27469	4.29157	3.25	31
1993-06-09	1022		Heliconius	sara	m	2.9	274	4.7822	1.7	295	115	159	2.77507	0.609226	-1.58709	12.1269	286.127	2.83529	1.2482	1.2		34.5
1993-06-10	1010		Heliconius	sara	m	3.08	348	6.07375	2.4	215	35	313	5.46288	-1.75525	1.6368	-34.7423	313.258	2.53091	4.16771	4.2	29.3	32.3
